# Supplementary material for: Ectocytosis prevents accumulation of ciliary cargo in C. elegans sensory neurons
Source: eLife. 2021 Sep 17;10:e67670. doi: 10.7554/eLife.67670 (PMC8492061; doi:10.7554/eLife.67670)
Supplement: Source data 1. [file elife-67670-supp2.zip]

Archive with 19 entries (19 files):
- Figure 1 - Source Data 1F.xlsx
- Figure 1 - Source Data 1G - Glia to Neuron Ratio.xlsx
- Figure 2 - Source Data 2C.xlsx
- Figure 4 - Source Data 4D.xlsx
- Figure 4 - Source Data 4J.xlsx
- Figure 5 - Source Data - Supplement_1C.xlsx
- Figure 5 - Source Data 5E.xlsx
- Figure 5 - Source Data 5F.xlsx
- Figure 5 - Source Data_Supplement_2A.xlsx
- Figure 5 - Source Data_Supplement_2B.xlsx
- Figure 5 - Source Data_Supplement_2D.xlsx
- Figure 6 - Source Data 6B.xlsx
- Figure 6 - Source Data_Supplement_1A.xlsx
- Figure 6 - Source Data_Supplement_1B.xlsx
- Figure 7 - Source Data_Supplement_1B.xlsx
- Figure 8 - Source Data 1A and 1B.xlsx
- Figure 8 - Source Data 1C.xlsx
- Figure 8 - Source Data 1D.xlsx
- Figure 8 - Source Data 1E.xlsx
