# Supplementary material for: Ectocytosis prevents accumulation of ciliary cargo in C. elegans sensory neurons
Source: eLife. 2021 Sep 17;10:e67670. doi: 10.7554/eLife.67670 (PMC8492061; doi:10.7554/eLife.67670)
Supplement: Source data 1. [file elife-67670-supp2.zip › Figure 4 - Source Data 4D.xlsx]

## Sheet: Cilia length (um)
N2	osm-3(p802)	che-3(cas511)	bbs-8(nx77)
4.931	3.174	3.522	6.914
3.578	3.253	0.515	5.808
3.509	2.535	0	3.58
3.893	3.388	0.532	4.904
3.299	3.53	2.119	7.166
3.872	3.003	0.329	5.201
4.06	3.065	0.477	4.445
4.225	3.259	0.229	5.441
3.813	3.121	0.928	7.943
4.365	3.639	0.614	4.445
3.717	3.496	0.53	2.56
3.895	2.718	0.646	5.065
5.112	1.872	1.26	5.803
4.283	2.12	0	4.567
3.399	2.896	0	6.733
4.373	3.105	0.193	5.434
3.799	2.512	0	6.084
3.89	2.992	0.452	6.842
4.391	2.841	2.94	6.138
4.072	3.055	0	3.603
3.661	2.745	1.407	5.81
3.098	3.092	0	6.125
2.973	2.632	1.039	3.55
3.181	2.961	0	5.204
3.748	2.482	0	3.822
4.115	2.615	0.737	5.152
4.142	3.428		2.834
2.662	2.32		4.777
3.083	2.273		5.038
4.175	2.441		4.112
3.187			5.419
4.303			5.715
3.849			3.917
5.092
4.103
4.436
4.196
3.811
3.265
3.07
2.812
3.757
3.405
3.897
2.614
3.324
